# Supplementary material for: A mechano-osmotic feedback couples cell volume to the rate of cell deformation
Source: eLife. 2022 Apr 13;11:e72381. doi: 10.7554/eLife.72381 (PMC9090331; doi:10.7554/eLife.72381)
Supplement: Figure 1—source data 1. [file elife-72381-fig1-data1.zip]

Archive with 46 entries (36 files):
- Figure1/
- __MACOSX/._Figure1
- Figure1/Figure1G/
- __MACOSX/Figure1/._Figure1G
- Figure1/Figure1I/
- __MACOSX/Figure1/._Figure1I
- Figure1/Figure1H/
- __MACOSX/Figure1/._Figure1H
- Figure1/Figure1A/
- __MACOSX/Figure1/._Figure1A
- Figure1/Figure1E-F/
- __MACOSX/Figure1/._Figure1E-F
- Figure1/Figure1D/
- __MACOSX/Figure1/._Figure1D
- Figure1/Figure1J/
- __MACOSX/Figure1/._Figure1J
- Figure1/Figure1B/
- __MACOSX/Figure1/._Figure1B
- Figure1/Figure1G/average_A_V_derivatives.xlsx
- __MACOSX/Figure1/Figure1G/._average_A_V_derivatives.xlsx
- Figure1/Figure1I/dVdtdAdt.xlsx
- __MACOSX/Figure1/Figure1I/._dVdtdAdt.xlsx
- Figure1/Figure1H/ControlSpreading_ordered.xlsx
- __MACOSX/Figure1/Figure1H/._ControlSpreading_ordered.xlsx
- Figure1/Figure1A/volume_area_HeLa_hgem-mCherry_cell_cycle.xlsx
- __MACOSX/Figure1/Figure1A/._volume_area_HeLa_hgem-mCherry_cell_cycle.xlsx
- Figure1/Figure1E-F/ALL control and Y-27 on PLL-PEG.xlsx
- __MACOSX/Figure1/Figure1E-F/._ALL control and Y-27 on PLL-PEG.xlsx
- Figure1/Figure1E-F/FN_single_cells.xlsx
- __MACOSX/Figure1/Figure1E-F/._FN_single_cells.xlsx
- Figure1/Figure1E-F/additional experiments with PLL_PEG not presented on the figures/
- __MACOSX/Figure1/Figure1E-F/._additional experiments with PLL_PEG not presented on the figures
- Figure1/Figure1E-F/volume_area_FN_PEG.xlsx
- __MACOSX/Figure1/Figure1E-F/._volume_area_FN_PEG.xlsx
- Figure1/Figure1D/V_A_indcell_example.xlsx
- __MACOSX/Figure1/Figure1D/._V_A_indcell_example.xlsx
- Figure1/Figure1J/control_dvdt_dadt_different_intervals.xlsx
- __MACOSX/Figure1/Figure1J/._control_dvdt_dadt_different_intervals.xlsx
- Figure1/Figure1B/population_4h.xlsx
- __MACOSX/Figure1/Figure1B/._population_4h.xlsx
- Figure1/Figure1B/volume_patterns_hela.xlsx
- __MACOSX/Figure1/Figure1B/._volume_patterns_hela.xlsx
- Figure1/Figure1E-F/additional experiments with PLL_PEG not presented on the figures/20200806 hela embl PLL-PEG.xlsx
- __MACOSX/Figure1/Figure1E-F/additional experiments with PLL_PEG not presented on the figures/._20200806 hela embl PLL-PEG.xlsx
- Figure1/Figure1E-F/additional experiments with PLL_PEG not presented on the figures/20171218_PLL-PEG.xlsx
- __MACOSX/Figure1/Figure1E-F/additional experiments with PLL_PEG not presented on the figures/._20171218_PLL-PEG.xlsx
