# Supplementary material for: A mechano-osmotic feedback couples cell volume to the rate of cell deformation
Source: eLife. 2022 Apr 13;11:e72381. doi: 10.7554/eLife.72381 (PMC9090331; doi:10.7554/eLife.72381)
Supplement: Figure 1—figure supplement 1—source data 1. [file elife-72381-fig1-figsupp1-data1.zip]

Archive with 46 entries (35 files):
- FigureS1/
- __MACOSX/._FigureS1
- FigureS1/FigureS1I/
- __MACOSX/FigureS1/._FigureS1I
- FigureS1/FigureS1A/
- __MACOSX/FigureS1/._FigureS1A
- FigureS1/FigureS1F/
- __MACOSX/FigureS1/._FigureS1F
- FigureS1/FigureS1G-H/
- __MACOSX/FigureS1/._FigureS1G-H
- FigureS1/FigureS1C/
- __MACOSX/FigureS1/._FigureS1C
- FigureS1/FigureS1D/
- __MACOSX/FigureS1/._FigureS1D
- FigureS1/FigureS1J/
- __MACOSX/FigureS1/._FigureS1J
- FigureS1/FigureS1K/
- __MACOSX/FigureS1/._FigureS1K
- FigureS1/FigureS1E/
- __MACOSX/FigureS1/._FigureS1E
- FigureS1/FigureS1B/
- __MACOSX/FigureS1/._FigureS1B
- FigureS1/FigureS1I/examples.xlsx
- __MACOSX/FigureS1/FigureS1I/._examples.xlsx
- FigureS1/FigureS1A/population_4h.xlsx
- __MACOSX/FigureS1/FigureS1A/._population_4h.xlsx
- FigureS1/FigureS1F/20211118 hela embl 5h spreading stream.xlsx
- __MACOSX/FigureS1/FigureS1F/._20211118 hela embl 5h spreading stream.xlsx
- FigureS1/FigureS1G-H/M_V_D_exp1.xlsx
- __MACOSX/FigureS1/FigureS1G-H/._M_V_D_exp1.xlsx
- FigureS1/FigureS1G-H/M_V_D_exp3.xlsx
- __MACOSX/FigureS1/FigureS1G-H/._M_V_D_exp3.xlsx
- FigureS1/FigureS1G-H/M_V_D_exp2.xlsx
- __MACOSX/FigureS1/FigureS1G-H/._M_V_D_exp2.xlsx
- FigureS1/FigureS1C/population_4h.xlsx
- __MACOSX/FigureS1/FigureS1C/._population_4h.xlsx
- FigureS1/FigureS1D/starvation.xlsx
- __MACOSX/FigureS1/FigureS1D/._starvation.xlsx
- FigureS1/FigureS1J/control_dvdt_dadt_different_intervals.xlsx
- __MACOSX/FigureS1/FigureS1J/._control_dvdt_dadt_different_intervals.xlsx
- FigureS1/FigureS1K/dv_Vi.xlsx
- __MACOSX/FigureS1/FigureS1K/._dv_Vi.xlsx
- FigureS1/FigureS1E/Vi_HeLa_cntrl_spr_osm.xlsx
- __MACOSX/FigureS1/FigureS1E/._Vi_HeLa_cntrl_spr_osm.xlsx
- FigureS1/FigureS1B/population_4h.xlsx
- __MACOSX/FigureS1/FigureS1B/._population_4h.xlsx
