# Supplementary material for: A mechano-osmotic feedback couples cell volume to the rate of cell deformation
Source: eLife. 2022 Apr 13;11:e72381. doi: 10.7554/eLife.72381 (PMC9090331; doi:10.7554/eLife.72381)
Supplement: Figure 2—source data 1. [file elife-72381-fig2-data1.zip]

Archive with 22 entries (19 files):
- Figure2/
- __MACOSX/._Figure2
- Figure2/Figure2B-C/
- __MACOSX/Figure2/._Figure2B-C
- Figure2/Figure2D/
- __MACOSX/Figure2/._Figure2D
- Figure2/Figure2B-C/control_single_cells.xlsx
- __MACOSX/Figure2/Figure2B-C/._control_single_cells.xlsx
- Figure2/Figure2B-C/outliers.txt
- __MACOSX/Figure2/Figure2B-C/._outliers.txt
- Figure2/Figure2B-C/LatA_single_cells.xlsx
- __MACOSX/Figure2/Figure2B-C/._LatA_single_cells.xlsx
- Figure2/Figure2B-C/Y27_single_cells.xlsx
- __MACOSX/Figure2/Figure2B-C/._Y27_single_cells.xlsx
- Figure2/Figure2D/data_sum.xlsx
- __MACOSX/Figure2/Figure2D/._data_sum.xlsx
- Figure2/Figure2D/control_dVdt_dAdt.xlsx
- __MACOSX/Figure2/Figure2D/._control_dVdt_dAdt.xlsx
- Figure2/Figure2D/Y27_dVdt_dAdt.xlsx
- __MACOSX/Figure2/Figure2D/._Y27_dVdt_dAdt.xlsx
- Figure2/Figure2D/LatA_dVdt_dAdt.xlsx
- __MACOSX/Figure2/Figure2D/._LatA_dVdt_dAdt.xlsx
