# Supplementary material for: A mechano-osmotic feedback couples cell volume to the rate of cell deformation
Source: eLife. 2022 Apr 13;11:e72381. doi: 10.7554/eLife.72381 (PMC9090331; doi:10.7554/eLife.72381)
Supplement: Figure 2—figure supplement 1—source data 1. [file elife-72381-fig2-figsupp1-data1.zip]

Archive with 36 entries (28 files):
- FigureS2/
- __MACOSX/._FigureS2
- FigureS2/FigureS2D-F/
- __MACOSX/FigureS2/._FigureS2D-F
- FigureS2/FigureS2A/
- __MACOSX/FigureS2/._FigureS2A
- FigureS2/FigureS2G/
- __MACOSX/FigureS2/._FigureS2G
- FigureS2/FigureS2B/
- __MACOSX/FigureS2/._FigureS2B
- FigureS2/FigureS2H-I/
- __MACOSX/FigureS2/._FigureS2H-I
- FigureS2/FigureS2C/
- __MACOSX/FigureS2/._FigureS2C
- FigureS2/FigureS2J/
- __MACOSX/FigureS2/._FigureS2J
- FigureS2/FigureS2D-F/rpe1_A_peg_cfn_yfn.xlsx
- __MACOSX/FigureS2/FigureS2D-F/._rpe1_A_peg_cfn_yfn.xlsx
- FigureS2/FigureS2D-F/PLL-PEG_V.xlsx
- __MACOSX/FigureS2/FigureS2D-F/._PLL-PEG_V.xlsx
- FigureS2/FigureS2D-F/rpe1_V_peg_cfn_yfn.xlsx
- __MACOSX/FigureS2/FigureS2D-F/._rpe1_V_peg_cfn_yfn.xlsx
- FigureS2/FigureS2A/Vloss_control.xlsx
- __MACOSX/FigureS2/FigureS2A/._Vloss_control.xlsx
- FigureS2/FigureS2A/Vloss_y27.xlsx
- __MACOSX/FigureS2/FigureS2A/._Vloss_y27.xlsx
- FigureS2/FigureS2G/dVdt_dAdt.xlsx
- __MACOSX/FigureS2/FigureS2G/._dVdt_dAdt.xlsx
- FigureS2/FigureS2B/ALL control and Y-27 on PLL-PEG.xlsx
- __MACOSX/FigureS2/FigureS2B/._ALL control and Y-27 on PLL-PEG.xlsx
- FigureS2/FigureS2H-I/dVdt_dAdt.xlsx
- __MACOSX/FigureS2/FigureS2H-I/._dVdt_dAdt.xlsx
- FigureS2/FigureS2C/3t3_atcc_V_A.xlsx
- __MACOSX/FigureS2/FigureS2C/._3t3_atcc_V_A.xlsx
- FigureS2/FigureS2J/MnCL2_V_A.xlsx
- __MACOSX/FigureS2/FigureS2J/._MnCL2_V_A.xlsx
