# Supplementary material for: A mechano-osmotic feedback couples cell volume to the rate of cell deformation
Source: eLife. 2022 Apr 13;11:e72381. doi: 10.7554/eLife.72381 (PMC9090331; doi:10.7554/eLife.72381)
Supplement: Figure 3—source data 1. [file elife-72381-fig3-data1.zip]

Archive with 20 entries (15 files):
- Figure3/
- __MACOSX/._Figure3
- Figure3/Figure3D/
- __MACOSX/Figure3/._Figure3D
- Figure3/Figure3C/
- __MACOSX/Figure3/._Figure3C
- Figure3/Figure3B/
- __MACOSX/Figure3/._Figure3B
- Figure3/Figure3E/
- __MACOSX/Figure3/._Figure3E
- Figure3/Figure3D/Ponder_relation.xlsx
- __MACOSX/Figure3/Figure3D/._Ponder_relation.xlsx
- Figure3/Figure3C/average_volume.xlsx
- __MACOSX/Figure3/Figure3C/._average_volume.xlsx
- Figure3/Figure3C/raw.xlsx
- __MACOSX/Figure3/Figure3C/._raw.xlsx
- Figure3/Figure3B/single_cells_examples.xlsx
- __MACOSX/Figure3/Figure3B/._single_cells_examples.xlsx
- Figure3/Figure3E/tether_force_all.xlsx
- __MACOSX/Figure3/Figure3E/._tether_force_all.xlsx
