# Supplementary material for: A mechano-osmotic feedback couples cell volume to the rate of cell deformation
Source: eLife. 2022 Apr 13;11:e72381. doi: 10.7554/eLife.72381 (PMC9090331; doi:10.7554/eLife.72381)
Supplement: Figure 3—figure supplement 1—source data 1. [file elife-72381-fig3-figsupp1-data1.zip]

Archive with 28 entries (21 files):
- FigureS3/
- __MACOSX/._FigureS3
- FigureS3/FigureS3D/
- __MACOSX/FigureS3/._FigureS3D
- FigureS3/FigureS3C/
- __MACOSX/FigureS3/._FigureS3C
- FigureS3/FigureS3B/
- __MACOSX/FigureS3/._FigureS3B
- FigureS3/FigureS3E/
- __MACOSX/FigureS3/._FigureS3E
- FigureS3/FigureS3G/
- __MACOSX/FigureS3/._FigureS3G
- FigureS3/FigureS3F/
- __MACOSX/FigureS3/._FigureS3F
- FigureS3/FigureS3D/3exp.xlsx
- __MACOSX/FigureS3/FigureS3D/._3exp.xlsx
- FigureS3/FigureS3C/examples.xlsx
- __MACOSX/FigureS3/FigureS3C/._examples.xlsx
- FigureS3/FigureS3B/medium_exchange_in_the_chamber.xlsx
- __MACOSX/FigureS3/FigureS3B/._medium_exchange_in_the_chamber.xlsx
- FigureS3/FigureS3E/bulk_modulus.xlsx
- __MACOSX/FigureS3/FigureS3E/._bulk_modulus.xlsx
- FigureS3/FigureS3G/traction_forces.xlsx
- __MACOSX/FigureS3/FigureS3G/._traction_forces.xlsx
- FigureS3/FigureS3F/proportion of spread cells.xlsx
- __MACOSX/FigureS3/FigureS3F/._proportion of spread cells.xlsx
- FigureS3/FigureS3F/volume.xlsx
- __MACOSX/FigureS3/FigureS3F/._volume.xlsx
