# Supplementary material for: A mechano-osmotic feedback couples cell volume to the rate of cell deformation
Source: eLife. 2022 Apr 13;11:e72381. doi: 10.7554/eLife.72381 (PMC9090331; doi:10.7554/eLife.72381)
Supplement: Figure 4—source data 1. [file elife-72381-fig4-data1.zip]

Archive with 36 entries (31 files):
- Figure4/
- __MACOSX/._Figure4
- Figure4/Figure4D/
- __MACOSX/Figure4/._Figure4D
- Figure4/Figure4C/
- __MACOSX/Figure4/._Figure4C
- Figure4/Figure4A-B/
- __MACOSX/Figure4/._Figure4A-B
- Figure4/Figure4F/
- __MACOSX/Figure4/._Figure4F
- Figure4/Figure4D/ControlSpreading_ordered.xlsx
- __MACOSX/Figure4/Figure4D/._ControlSpreading_ordered.xlsx
- Figure4/Figure4D/Fitparameters.xlsx
- __MACOSX/Figure4/Figure4D/._Fitparameters.xlsx
- Figure4/Figure4D/With_total_area_controlgrouped_fited_functions.xlsx
- __MACOSX/Figure4/Figure4D/._With_total_area_controlgrouped_fited_functions.xlsx
- Figure4/Figure4C/dVdt.xlsx
- __MACOSX/Figure4/Figure4C/._dVdt.xlsx
- Figure4/Figure4A-B/average_volume.xlsx
- __MACOSX/Figure4/Figure4A-B/._average_volume.xlsx
- Figure4/Figure4A-B/2.01.xlsx
- __MACOSX/Figure4/Figure4A-B/._2.01.xlsx
- Figure4/Figure4A-B/dVdt.xlsx
- __MACOSX/Figure4/Figure4A-B/._dVdt.xlsx
- Figure4/Figure4A-B/0.4.xlsx
- __MACOSX/Figure4/Figure4A-B/._0.4.xlsx
- Figure4/Figure4A-B/outliers.txt
- __MACOSX/Figure4/Figure4A-B/._outliers.txt
- Figure4/Figure4A-B/1.25.xlsx
- __MACOSX/Figure4/Figure4A-B/._1.25.xlsx
- Figure4/Figure4A-B/0.78.xlsx
- __MACOSX/Figure4/Figure4A-B/._0.78.xlsx
- Figure4/Figure4F/total_membrane.xlsx
- __MACOSX/Figure4/Figure4F/._total_membrane.xlsx
- Figure4/Figure4F/example.xlsx
- __MACOSX/Figure4/Figure4F/._example.xlsx
