# Supplementary material for: A mechano-osmotic feedback couples cell volume to the rate of cell deformation
Source: eLife. 2022 Apr 13;11:e72381. doi: 10.7554/eLife.72381 (PMC9090331; doi:10.7554/eLife.72381)
Supplement: Figure 4—source data 1. [file elife-72381-fig4-data1.zip › Figure4/Figure4A-B/outliers.txt]

outliers originated from chenge in focal plane and floating cells due to medium exchange were deleted manually
