# Supplementary material for: A mechano-osmotic feedback couples cell volume to the rate of cell deformation
Source: eLife. 2022 Apr 13;11:e72381. doi: 10.7554/eLife.72381 (PMC9090331; doi:10.7554/eLife.72381)
Supplement: Figure 4—figure supplement 1—source data 1. [file elife-72381-fig4-figsupp1-data1.zip]

Archive with 14 entries (10 files):
- FigureS4/
- __MACOSX/._FigureS4
- FigureS4/FigureS4D/
- __MACOSX/FigureS4/._FigureS4D
- FigureS4/FigureS4C/
- __MACOSX/FigureS4/._FigureS4C
- FigureS4/FigureS4A-B/
- __MACOSX/FigureS4/._FigureS4A-B
- FigureS4/FigureS4D/adaptation_control.xlsx
- __MACOSX/FigureS4/FigureS4D/._adaptation_control.xlsx
- FigureS4/FigureS4C/waterpermeability.xls
- __MACOSX/FigureS4/FigureS4C/._waterpermeability.xls
- FigureS4/FigureS4A-B/examples.xlsx
- __MACOSX/FigureS4/FigureS4A-B/._examples.xlsx
