# Supplementary material for: A mechano-osmotic feedback couples cell volume to the rate of cell deformation
Source: eLife. 2022 Apr 13;11:e72381. doi: 10.7554/eLife.72381 (PMC9090331; doi:10.7554/eLife.72381)
Supplement: Figure 5—source data 1. [file elife-72381-fig5-data1.zip]

Archive with 38 entries (34 files):
- Figure5/
- __MACOSX/._Figure5
- Figure5/Figure5A-I/
- __MACOSX/Figure5/._Figure5A-I
- Figure5/Figure5K/
- __MACOSX/Figure5/._Figure5K
- Figure5/Figure5J/
- __MACOSX/Figure5/._Figure5J
- Figure5/Figure5A-I/A_exp_data.xlsx
- __MACOSX/Figure5/Figure5A-I/._A_exp_data.xlsx
- Figure5/Figure5A-I/Fitparameters.xlsx
- __MACOSX/Figure5/Figure5A-I/._Fitparameters.xlsx
- Figure5/Figure5A-I/With_total_area_withdrugs_fitted_functions.xlsx
- __MACOSX/Figure5/Figure5A-I/._With_total_area_withdrugs_fitted_functions.xlsx
- Figure5/Figure5A-I/V_exp_data.xlsx
- __MACOSX/Figure5/Figure5A-I/._V_exp_data.xlsx
- Figure5/Figure5K/EIPA_dVdt_dAdt.xlsx
- __MACOSX/Figure5/Figure5K/._EIPA_dVdt_dAdt.xlsx
- Figure5/Figure5K/EIPA_Y27_dVdt_dAdt.xlsx
- __MACOSX/Figure5/Figure5K/._EIPA_Y27_dVdt_dAdt.xlsx
- Figure5/Figure5K/CK666_Y27_dVdt_dAdt.xlsx
- __MACOSX/Figure5/Figure5K/._CK666_Y27_dVdt_dAdt.xlsx
- Figure5/Figure5K/CK666_dVdt_dAdt.xlsx
- __MACOSX/Figure5/Figure5K/._CK666_dVdt_dAdt.xlsx
- Figure5/Figure5K/control_dVdt_dAdt.xlsx
- __MACOSX/Figure5/Figure5K/._control_dVdt_dAdt.xlsx
- Figure5/Figure5K/Y27_dVdt_dAdt.xlsx
- __MACOSX/Figure5/Figure5K/._Y27_dVdt_dAdt.xlsx
- Figure5/Figure5K/LatA_dVdt_dAdt.xlsx
- __MACOSX/Figure5/Figure5K/._LatA_dVdt_dAdt.xlsx
- Figure5/Figure5K/MnCl2_dVdt_dAdt.xlsx
- __MACOSX/Figure5/Figure5K/._MnCl2_dVdt_dAdt.xlsx
- Figure5/Figure5K/median_dVdt_dAdt.xlsx
- __MACOSX/Figure5/Figure5K/._median_dVdt_dAdt.xlsx
- Figure5/Figure5K/GdCl3_dVdt_dAdt.xlsx
- __MACOSX/Figure5/Figure5K/._GdCl3_dVdt_dAdt.xlsx
- Figure5/Figure5J/tether_force_all.xlsx
- __MACOSX/Figure5/Figure5J/._tether_force_all.xlsx
