# Supplementary material for: A mechano-osmotic feedback couples cell volume to the rate of cell deformation
Source: eLife. 2022 Apr 13;11:e72381. doi: 10.7554/eLife.72381 (PMC9090331; doi:10.7554/eLife.72381)
Supplement: Figure 5—figure supplement 1—source data 1. [file elife-72381-fig5-figsupp1-data1.zip]

Archive with 16 entries (12 files):
- FigureS5/
- __MACOSX/._FigureS5
- FigureS5/FigureS5A/
- __MACOSX/FigureS5/._FigureS5A
- FigureS5/FigureS5B/
- __MACOSX/FigureS5/._FigureS5B
- FigureS5/FigureS5C/
- __MACOSX/FigureS5/._FigureS5C
- FigureS5/FigureS5A/Vi_HeLa_drugs.xlsx
- __MACOSX/FigureS5/FigureS5A/._Vi_HeLa_drugs.xlsx
- FigureS5/FigureS5B/pll_peg.xlsx
- __MACOSX/FigureS5/FigureS5B/._pll_peg.xlsx
- FigureS5/FigureS5B/c_e_d40_20.xlsx
- __MACOSX/FigureS5/FigureS5B/._c_e_d40_20.xlsx
- FigureS5/FigureS5C/volume area dynamic spreading 0.xlsx
- __MACOSX/FigureS5/FigureS5C/._volume area dynamic spreading 0.xlsx
