# Supplementary material for: A mechano-osmotic feedback couples cell volume to the rate of cell deformation
Source: eLife. 2022 Apr 13;11:e72381. doi: 10.7554/eLife.72381 (PMC9090331; doi:10.7554/eLife.72381)
Supplement: Figure 6—source data 1. [file elife-72381-fig6-data1.zip]

Archive with 42 entries (32 files):
- Figure6/
- __MACOSX/._Figure6
- Figure6/Figure6I/
- __MACOSX/Figure6/._Figure6I
- Figure6/Figure6G/
- __MACOSX/Figure6/._Figure6G
- Figure6/Figure6F/
- __MACOSX/Figure6/._Figure6F
- Figure6/Figure6J/
- __MACOSX/Figure6/._Figure6J
- Figure6/Figure6C/
- __MACOSX/Figure6/._Figure6C
- Figure6/Figure6D/
- __MACOSX/Figure6/._Figure6D
- Figure6/Figure6E/
- __MACOSX/Figure6/._Figure6E
- Figure6/Figure6B/
- __MACOSX/Figure6/._Figure6B
- Figure6/Figure6K/
- __MACOSX/Figure6/._Figure6K
- Figure6/Figure6I/example.xlsx
- __MACOSX/Figure6/Figure6I/._example.xlsx
- Figure6/Figure6G/V.xlsx
- __MACOSX/Figure6/Figure6G/._V.xlsx
- Figure6/Figure6F/V_S_confinement.xlsx
- __MACOSX/Figure6/Figure6F/._V_S_confinement.xlsx
- Figure6/Figure6J/motile and non motile.xlsx
- __MACOSX/Figure6/Figure6J/._motile and non motile.xlsx
- Figure6/Figure6J/fit_std_vol_migration.xlsx
- __MACOSX/Figure6/Figure6J/._fit_std_vol_migration.xlsx
- Figure6/Figure6C/thickness.xlsx
- __MACOSX/Figure6/Figure6C/._thickness.xlsx
- Figure6/Figure6D/control.xlsx
- __MACOSX/Figure6/Figure6D/._control.xlsx
- Figure6/Figure6D/lat_A.xlsx
- __MACOSX/Figure6/Figure6D/._lat_A.xlsx
- Figure6/Figure6E/confinement_Volume.xlsx
- __MACOSX/Figure6/Figure6E/._confinement_Volume.xlsx
- Figure6/Figure6B/contact_area.xlsx
- __MACOSX/Figure6/Figure6B/._contact_area.xlsx
- Figure6/Figure6K/20180724 DCs collagen.xlsx
- __MACOSX/Figure6/Figure6K/._20180724 DCs collagen.xlsx
