# Supplementary material for: A mechano-osmotic feedback couples cell volume to the rate of cell deformation
Source: eLife. 2022 Apr 13;11:e72381. doi: 10.7554/eLife.72381 (PMC9090331; doi:10.7554/eLife.72381)
Supplement: Figure 7—figure supplement 1—source data 1. [file elife-72381-fig7-figsupp1-data1.zip]

Archive with 28 entries (21 files):
- FigureS7/
- __MACOSX/._FigureS7
- FigureS7/FigureS7J/
- __MACOSX/FigureS7/._FigureS7J
- FigureS7/FigureS7C/
- __MACOSX/FigureS7/._FigureS7C
- FigureS7/FigureS7D/
- __MACOSX/FigureS7/._FigureS7D
- FigureS7/FigureS7F/
- __MACOSX/FigureS7/._FigureS7F
- FigureS7/FigureS7I/
- __MACOSX/FigureS7/._FigureS7I
- FigureS7/FigureS7G/
- __MACOSX/FigureS7/._FigureS7G
- FigureS7/FigureS7J/M_V_confineemnt.xlsx
- __MACOSX/FigureS7/FigureS7J/._M_V_confineemnt.xlsx
- FigureS7/FigureS7C/quantification.xlsx
- __MACOSX/FigureS7/FigureS7C/._quantification.xlsx
- FigureS7/FigureS7D/20180626 L analysis.xlsx
- __MACOSX/FigureS7/FigureS7D/._20180626 L analysis.xlsx
- FigureS7/FigureS7D/20180626 C analysis.xlsx
- __MACOSX/FigureS7/FigureS7D/._20180626 C analysis.xlsx
- FigureS7/FigureS7F/rpe1_confinement.xlsx
- __MACOSX/FigureS7/FigureS7F/._rpe1_confinement.xlsx
- FigureS7/FigureS7I/analysis.xlsx
- __MACOSX/FigureS7/FigureS7I/._analysis.xlsx
- FigureS7/FigureS7G/hek293_confinement.xlsx
- __MACOSX/FigureS7/FigureS7G/._hek293_confinement.xlsx
